# Supplementary material for: Circulating Tumour DNA After Neoadjuvant Therapy in Non-Metastatic Colon Cancer: A Systematic Review and Implications for Surgical Decision-Making
Source: Cancers (Basel). 2026 Mar 3;18(5):815. doi: 10.3390/cancers18050815 (PMC12984180; doi:10.3390/cancers18050815)
Supplement: Supplementary file 1 [file cancers-18-00815-s001.zip]

Archive with 1 entries (1 files):
- cancers-4123840-supplementary.pdf
